# Supplementary material for: The Indian cobra reference genome and transcriptome enables comprehensive identification of venom toxins
Source: Nat Genet. 2020 Jan 6;52(1):106–17. doi: 10.1038/s41588-019-0559-8 (PMC8075977; doi:10.1038/s41588-019-0559-8)
Supplement: Supplementary file 3 — Supplementary Tables 1–12 [file 41588_2019_559_MOESM3_ESM.xlsx]

## Sheet: Supplementary Tables
Supplementary Tables
Supplementary Table 1a. Sample Information
Supplementary Table 1b. DNA sequencing data generation summary for study animals
Supplementary Table 2a. Summary statistics for scaffolding Nana_v1 with Chicago data
Supplementary Table 2b. Summary statistics for scaffolding Nana_v2 with Bionano data
Supplementary Table 2c. Summary statistics of scaffolding of Nana_v4 with Hi-C data
Supplementary Table 3a. El. quad cDNA marker - Nana_v5 mapping summary
Supplementary Table 3b. Scaffold to Chromosome assignment
Supplementary Table 3c. SChrom-seq mapping data
Supplementary Table 3d. W-chromosome-linked scaffold statistics
Supplementary Table 4a. Indian cobra genome repeat landscape
Supplementary Table 4b. Comparison of repeat elements with other reptile genomes
Supplementary Table 5. Functional annotation summary of predicted Indian cobra protein isoforms
Supplementary Table 6a. Venom gland Pacbio Isoseq data summary
Supplementary Table 6b. Toxin genes annotation
Supplementary Table 6c. Location of toxin gene families in the Indian cobra genome
Supplementary Table 6d. Comparison of venom gene annotations between Indian cobra and prairie rattlesnake
Supplementary Table 6e. Toxin gene orthologs between the Indian cobra and king cobra
Supplementary Table 7a. Number of expressed genes in Indian cobra tissues
Supplementary Table 7b. Predicted protein coding genes in the cobra genome and their expression status
Supplementary Table 7c-h. Tissue-specific differentially upregulated genes
Supplementary Table 8. Peptide sequences from mass spectrometry analysis of pooled Indian cobra venom
Supplementary Table 9. Indian cobra 3FTx protein homology summary
Supplementary Table 10. Structural modeling of representative Indian cobra 3FTx proteins
Supplementary Table 11. Gene pathway enrichment analysis of Indian cobra genes
Supplementary Table 12a: Pairwise genotype similarity analysis using protein altering variants
Supplementary Table 12b. Protein altering variants in venom gland genes
Supplementary Table 12c. Protein altering variants in expressed venom gland-specific genes
Supplementary Table 12d. Protein altering variants in 3FTx genes

## Sheet: S1a.Sample Info.
Supplementary Table 1a. Sample information
						Genome sequencing					RNA-seq
#	Animal ID	Animal Name	Source*	Sex	Tissue	Illumina (DNA)	Pacbio/ Oxford Nanpore (DNA)	10X Genomics (DNA)	Bionano (DNA)	Chicago/Hi-C (DNA)	Pacbio Isoseq (RNA)	Illumina (RNA 2 x 75bp)	% reads mapped to Nana_v5	%multi-mapping reads
1	NN01	Im0002	India	M	Liver	Y	Y	-	-	-	-	Y	84.4	11.8
2	NN01	Im0002	India	M	Venom gland	-	-	-	-	-	-	Y	77.6	18.6
3	NN01	Im0002	India	M	Lung	-	-	-	-	-	-	Y	77.6	14.7
4	NN01	Im0002	India	M	Pancreas	-	-	-	-	-	-	Y	86.2	7.8
5	NN01	Im0002	India	M	Heart	-	-	-	-	-	-	Y	91.2	3.2
6	NN01	Im0002	India	M	Spleen	-	-	-	-	-	-	Y	89.7	4
7	NN01	Im0002	India	M	Brain	-	-	-	-	-	-	Y	68.2	12.89
8	NN01	Im0002	India	M	Muscle	-	-	-	Y	Y	-	-	NA	NA
9	NN01	Im0002	India	M	Kidney	-	Y	-	-	-	-	-	NA	NA
10	NN02	Im0001	India	M	Venom gland	Y	-	-	-	-	Y	Y	69.6	12.7
11	NN03	Kf0116	KYZ	F	Lung	-	-	-	-	-	-	Y	85.4	9
12	NN03	Kf0116	KYZ	F	Kidney	-	-	-	-	-	-	Y	84.6	9.9
13	NN03	Kf0116	KYZ	F	Liver	Y	-	-	-	-	-	Y	81.25	13.8
14	NN03	Kf0116	KYZ	F	Pancreas	-	-	-	-	-	-	Y	85.6	9.2
15	NN03	Kf0116	KYZ	F	Gallbladder	-	-	-	-	-	-	Y	81.2	12.5
16	NN03	Kf0116	KYZ	F	Ovary	-	-	-	-	-	-	Y	83.7	10.6
17	NN03	Kf0116	KYZ	F	Venom gland	-	-	-	-	-	Y	Y	67	29.5
18	NN04	Km0604	KYZ	M	Liver	Y	-	-	-	-	-	-	NA	NA
19	NN04	Km0604	KYZ	M	Kidney	-	-	-	-	-	-	Y	80.4	14.7
20	NN04	Km0604	KYZ	M	Pancreas	-	-	-	-	-	-	Y	84.3	9.2
21	NN04	Km0604	KYZ	M	Testis	-	-	-	-	-	-	Y	81.75	12.2
22	NN04	Km0604	KYZ	M	Tongue	-	-	-	-	-	-	Y	67.6	28.1
23	NN04	Km0604	KYZ	M	Salivary gland	-	-	-	-	-	-	Y	81.4	13.7
24	NN04	Km0604	KYZ	M	Venom gland	-	-	-	-	-	Y	Y	55.7	40.8
25	NN05	Kf0002	KYZ	F	Lung	-	-	-	-	-	-	Y	83.3	12.3
26	NN05	Kf0002	KYZ	F	Ovary	Y	-	Y	-	-	-	Y	87.7	8.1
27	NN05	Kf0002	KYZ	F	Eye	-	-	-	-	-	-	Y	69.6	13.2
28	NN05	Kf0002	KYZ	F	Venom gland	-	-	-	Y	-	Y	Y	58	39.5
29	NN06	Km0003	KYZ	M	Venom gland	Y	-	-	-	-	-	Y	51.6	38.2
* India - Kerala, India
* KYZ - Kentucky Reptile Zoo, slade, KY
Used for genome assembly
Used for W-chr assembly

## Sheet: S1b. Data generation summary
Supplementary Table 1b. DNA sequencing data generation summary for study animals
Animal ID	Tissue	Platform*	Data collected (Gb)	Average read length (kb)
NN01	Kidney	ONT	7.1	5.9
NN01	Liver	ONT	54.7	6.15
NN01	Liver	Pacbio RSII	40.61	6.8
NN01	Liver	Pacbio Sequel	30.62	8.3
NN01	Muscle	Bionano	813.9	261.1
NN01	Muscle	Bionano	579.9	266.8
NN01	Liver	Illumina	117.5	0.15
NN01	Muscle	DT Chicago (Illumina)	459	0.15
NN01	Muscle	DT Hi-C (Illumina)	159	0.15
NN02	Venom gland	Illumina	151.05	0.15
NN03	Liver	Illumina	146.15	0.15
NN04	Liver	Illumina	143.91	0.15
NN05	Ovary	10x Genomics	114	0.15
NN05	Venom gland	Bionano	269	244.9
NN05	Ovary	Illumina	124.47	0.15
*ONT - Oxford Nanopore technologies
*DT - Dovetail Genomics

## Sheet: S2a. Chicago scaffolding
Supplementary Table 2a. Summary statistics for scaffolding Nana_v1 with Chicago data
Assembly statistics	Before Chicago scaffolding (Nana_v1)	After Chicago scaffolding (Nana_v2)
Longest scaffold (Mb)	3.15	32.54
# scaffolds	13066	2647
# scaffolds > 1 kb	13066	2647
Contig N50 (kb)	310.31	303.98
# gaps	0	10549
% genome in gaps	0	0.63
HiRise statistics	Nana_v2
# of breaks made to Nana_v1 by HiRise	131
# of joins made by HiRise	10550
# of gaps closed in Nana_v2 after HiRise	1

## Sheet: S2b. Bionano scaffolding
Supplementary Table 2b. Summary statistics for scaffolding Nana_v2 with Bionano data
Data generation summary
Labeling Enzyme	Nt.BspQI	DLE-1
Data collected (molecules > 150 kb) (Gb)	813.9	579.9
De novo assembly size (Nana_v3) (Gb)	2.87	3.26
Genome map N50 (Mb)	0.88	16.33
Hybrid assembly statistics (Nana_v4)
Total sequence from Nana_v2 scaffolded(Gb)	1.59
Sequence not scaffolded from Nana_v2 (Gb)	0.07
#scaffolds	2167
Scaffold N50 (Mb)	157.51
Largest scaffold (Mb)	267.3
#conflict cuts made to Bionano maps (Nt.BspQI)	127
#conflict cuts made to Bionano maps (DLE-1)	127
#conflict cuts made to Nana_v2	714
# of BNG maps (Nt.BspQI)	96
# of BNG maps (DLE-1)	112
# Nana_v2 scaffolds cut	309

## Sheet: S2c. Hi-C scaffolding
Supplementary Table 2c. Summary statistics of scaffolding of Nana_v4 with Hi-C data
Assembly statistics	Before Hi-C scaffolding (Nana_v4)	After Hi-C scaffolding (Nana_v5)
Longest scaffold (Mb)	267.3	375.02
# scaffolds	2167	1911
# scaffolds > 1 kb	2167	1893
Scaffold N50 (Mb)	157.5	223.3
# gaps	11632	11909
% genome in gaps	6.2	6.2
HiRise statistics	Nana_v5
# of breaks made to Nana_v4 by HiRise	0
# of joins made by HiRise	272
# of gaps closed in Nana_v4 after HiRise	0

## Sheet: S3a. E.quad cDNA mapping
Supplementary Table 3a. El. quad cDNA marker - Nana_v5 mapping summary
E. quadrivirgata chromosome	Gene Symbol	Genbank EST Accession#	Sequence length(bp)	Maps to Nana_v5 scaffold	Exonerate mapping E-value
1p	OMG	BW999947	634	ScVE01q_1090;HRSCAF=1250	6e-56
1p	XAB1	AU312353	767	ScVE01q_1090;HRSCAF=1250	8e-67
1p	MGC15407	AU312344	716	ScVE01q_1090;HRSCAF=1250	2e-70
1p	XPO1	AU312325	775	ScVE01q_1090;HRSCAF=1250	1e-155
1p	DEGS	AU312341	694	ScVE01q_1090;HRSCAF=1250	1e-101
1p	KIAA0007	AU312332	418	ScVE01q_1090;HRSCAF=1250	8e-72
1p	EPRS	AU312324	749	ScVE01q_1090;HRSCAF=1250	1e-112
1p	ARID4B	AU312346	690	ScVE01q_1090;HRSCAF=1250	3e-54
1p	QKI	AU312356	772	ScVE01q_1090;HRSCAF=1250	1e-50
1p	MDN1	AU312339	679	ScVE01q_1090;HRSCAF=1250	2e-92
1p	AFTIPHILIN	AU312311	514	ScVE01q_1090;HRSCAF=1250	5e-70
1q	SF3B1	AU312337	651	ScVE01q_1090;HRSCAF=1250	1e-115
1q,3cen	CACNB4	BW999948	449	ScVE01q_1090;HRSCAF=1250	4e-39
1q	ZFHX1B	BW999949	588	ScVE01q_1090;HRSCAF=1250	1e-84
1q	UMPS	AU312331	566	ScVE01q_1090;HRSCAF=1250	1e-87
1q	TCIRG1	BW999950	552	ScVE01q_1090;HRSCAF=1250	5e-48
1q	TSG101	AU312316	727	ScVE01q_1090;HRSCAF=1250	7e-60
1q	M11S1	AU312350	592	ScVE01q_1090;HRSCAF=1250	1e-53
1q	GPHN	AU312327	729	ScVE01q_1090;HRSCAF=1250	7e-82
1q	DNCH1	AU312310	745	ScVE01q_1090;HRSCAF=1250	1e-85
1q	HSPCA	BW999951	792	ScVE01q_1090;HRSCAF=1250	1e-97
1q	ISYNA1	AU312338	731	ScVE01q_1090;HRSCAF=1250	1e-54
1q	TUBGCP2	AU312343	702	ScVE01q_1090;HRSCAF=1250	1e-101
2p	ZFR	AU312309	738	ScVE01q_1317;HRSCAF=1506	1e-100
2p	PHAX	AU312322	760	ScVE01q_1317;HRSCAF=1506	4e-71
2p	VPS13A	BW999952	596	ScVE01q_1317;HRSCAF=1506	1e-71
2p	UBQLN1	BW999953	724	ScVE01q_1317;HRSCAF=1506	1e-91
2p	C9orf72	AU312326	727	ScVE01q_1317;HRSCAF=1506	1e-143
2p	KIAA0368	BW999954	456	ScVE01q_1317;HRSCAF=1506	9e-72
2p	TOPORS	BW999955	722	ScVE01q_1317;HRSCAF=1506	6e-50
2cen	FAM48A	BW999956	442	ScVE01q_1317;HRSCAF=1506	2e-45
2cen	UNQ501	AU312305	746	ScVE01q_1317;HRSCAF=1506	1e-56
2q	DCTN2	AU312317	765	ScVE01q_1317;HRSCAF=1506	1e-117
2q	EXOC7	BW999957	664	ScVE01q_1317;HRSCAF=1506	2e-104
2q	DDX5	BW999958	740	ScVE01q_1317;HRSCAF=1506	4e-122
2q	CCNG1	AU312308	734	ScVE01q_1317;HRSCAF=1506	5e-74
2q	CPEB4	AU312333	650	ScVE01q_1317;HRSCAF=1506	NA
2q	FLJ22318	AU312329	775	ScVE01q_1317;HRSCAF=1506	2e-75
2q	DCTN4	AU312349	671	ScVE01q_1317;HRSCAF=1506	1e-91
2q	C5orf14	AU312304	730	ScVE01q_1317;HRSCAF=1506	2e-57
2q	NOSIP	AU312303	690	ScVE01q_1465;HRSCAF=1671	1e-60
2q	IQSEC1	BW999959	774	ScVE01q_1317;HRSCAF=1506	4e-71
2q	RBM5	BW999960	778	ScVE01q_1317;HRSCAF=1506	1e-65
2q	ITPR1	BW999961	336	ScVE01q_1317;HRSCAF=1506	2e-56
3p	ENPP2	BW999962	744	ScVE01q_965;HRSCAF=1107	3e-113
3p	YWHAZ	BW999963	595	ScVE01q_965;HRSCAF=1107	6e-68
3p	LRRCC1	BW999964	620	ScVE01q_965;HRSCAF=1107	4e-55
3p	LYPLA1	BW999965	769	ScVE01q_965;HRSCAF=1107	1e-50
3p	SS18	AU312302	599	ScVE01q_965;HRSCAF=1107	9e-92
3p	MBP	AU312318	757	ScVE01q_965;HRSCAF=1107	1e-44
3p	EPB41L3	BW999966	758	ScVE01q_965;HRSCAF=1107	1e-86
3p	TUBB2A	BW999967	670	ScVE01q_965;HRSCAF=1107	2e-74
3p	LRRC16	BW999968	707	ScVE01q_965;HRSCAF=1107	7e-107
3p	SERPINB6	BW999969	782	ScVE01q_965;HRSCAF=1107	5e-64
3p	BPHL	BW999970	606	ScVE01q_965;HRSCAF=1107	4e-84
3p	KIF13A	BW999971	741	ScVE01q_965;HRSCAF=1107	3e-108
3q	TPR	BW999972	702	ScVE01q_965;HRSCAF=1107	1e-88
3q	AKR1A1	BW999973	679	ScVE01q_965;HRSCAF=1107	6e-63
3q	ZNF326	BW999974	768	ScVE01q_965;HRSCAF=1107	5e-94
3q	YIPF1	BW999975	679	ScVE01q_965;HRSCAF=1107	2e-50
3q	BCAS2	AU312354	839	ScVE01q_965;HRSCAF=1107	3e-87
3q	KIAA1219	BW999976	699	ScVE01q_965;HRSCAF=1107	5e-77
3q	STAU1	BW999977	749	ScVE01q_965;HRSCAF=1107	4e-99
3q	RBM12	BW999978	763	ScVE01q_965;HRSCAF=1107	3e-77
4p	TPT1	BW999979	762	ScVE01q_1725;HRSCAF=1971	2e-84
4p	EIF2S3	AU312306	735	ScVE01q_1725;HRSCAF=1971	e-157
4p	SYAP1	AU312328	761	ScVE01q_1725;HRSCAF=1971	1e-98
4q	DSCR3	AU312319	590	ScVE01q_1539;HRSCAF=1758	2e-98
4q	DCAMKL1	BW999980	405	ScVE01q_1539;HRSCAF=1758	5e-38
4q	ELMOD1	BW999981	582	ScVE01q_1539;HRSCAF=1758	6e-65
5q	BCCIP	AU312307	601	ScVE01q_3;HRSCAF=25	5e-56
5q	SH3MD1	AU312347	764	ScVE01q_3;HRSCAF=25	4e-54
5q	PPP1R7	BW999982	778	ScVE01q_3;HRSCAF=25	5e-66
5q	PDCD10	AU312342	791	ScVE01q_3;HRSCAF=25	7e-62
5q	TLOC1	AU312335	615	ScVE01q_3;HRSCAF=25	7e-70
6p	UCHL1	BW999983	723	ScVE01q_3;HRSCAF=25	2e-35
6p	GNAI2	BW999984	744	ScVE01q_1317;HRSCAF=1506	4e-101
6p	P4HB	BW999985	723	ScVE01q_1317;HRSCAF=1506	1e-65
6q	FLJ12571	AU312352	738	ScVE01q_1377;HRSCAF=1575	3e-66
6q	RANGAP1	AU312313	756	ScVE01q_1377;HRSCAF=1575	9e-70
6q	LDHB	BW999986	547	ScVE01q_1377;HRSCAF=1575	6e-82
7p	SEC3L1	AU312345	711	ScVE01q_3;HRSCAF=25	1e-63
7q	KIAA1109	AU312348	782	ScVE01q_3;HRSCAF=25	1e-73
7q	RAP1GDS1	AU312351	702	ScVE01q_3;HRSCAF=25	1e-118
micro	NEF3	BW999987	612	ScVE01q_1043;HRSCAF=1199	5e-72
micro	ASB6	AU312340	675	ScVE01q_1;HRSCAF=4	1e-53
micro	RPL12	BW999988	757	ScVE01q_1;HRSCAF=4	2e-86
micro	FLJ25530	AU312336	786	ScVE01q_1043;HRSCAF=1199	5e-86
micro	HSPA8	BW999989	750	ScVE01q_1043;HRSCAF=1199	3e-99
micro	GLCE	AU312330	431	ScVE01q_807;HRSCAF=927	6e-87
micro	POLG	AU312315	740	ScVE01q_807;HRSCAF=927	1e-107
micro	LOC283820	AU312323	721	ScVE01q_1131;HRSCAF=1299	5e-93
micro	PARN	AU312312	742	ScVE01q_1131;HRSCAF=1299	1e-102
micro	ATRX	BW999990	654	ScVE01q_1130;HRSCAF=1298	9e-68
Zp	GAD2	BW999991	708	ScVE01q_1465;HRSCAF=1671	7e-133
Zp,Wq	WAC	AU312355	727	ScVE01q_1465;HRSCAF=1671	2e-79
Zp	KLF6	BW999992	781	ScVE01q_1465;HRSCAF=1671	2e-56
Zp	LOC90693	BW999993	762	ScVE01q_1465;HRSCAF=1671	1e-47
Zp	TAX1BP1	AU312320	752	ScVE01q_1465;HRSCAF=1671	1e-66
Zp,Wq	RAB5A	BW999994	742	ScVE01q_1465;HRSCAF=1671	2e-87
Zcen,Wcen	CTNNB1	BW999995	747	ScVE01q_1465;HRSCAF=1671	8e-133
Zcen	AMPH	BW999996	776	ScVE01q_1465;HRSCAF=1671	2e-37
Zq	TUBG1	BW999997	669	ScVE01q_1465;HRSCAF=1671	8e-81
Zq	GH1	BW999998	768	ScVE01q_1465;HRSCAF=1671	6e-59
Zq	MYST2	BW999999	734	ScVE01q_1465;HRSCAF=1671	3e-77

## Sheet: S3b. Scaffold-to-Chr assignment
Supplementary Table S3b. Scaffold to Chromosome assignment
Scaffold	Length (bp)	Nana_v5 Chromosome	Maps to El. quad chromosome	Maps to A. carolinensis chromosome	Schrom-seq data maps to specific scaffold ? (% reads mapped)
ScVE01q_1090;HRSCAF=1250	375026955	1	1	1	Y (99)
ScVE01q_1317;HRSCAF=1506	309871788	2	2, 6p	3	Y (40)
ScVE01q_965;HRSCAF=1107	224088900	3	3	4	Y (99)
ScVE01q_3;HRSCAF=25	191024962	4	5, 7	2,5	Y (79)
ScVE01q_1465;HRSCAF=1671	154607413	Z	Z	Z	Y (64)
ScVE01q_1539;HRSCAF=1758	62775154	5	4q	2	N
ScVE01q_1725;HRSCAF=1971	54008553	6	4p	2	Y (96)
ScVE01q_1377;HRSCAF=1575	53796468	7	6q	5	Y (69)
ScVE01q_1043;HRSCAF=1199	32026552	MIC1	MIC	Unplaced	NA
ScVE01q_1635;HRSCAF=1871	30264392	MIC2	NA	5	NA
ScVE01q_2;HRSCAF=16	29932115	MIC3	NA	Unplaced	NA
ScVE01q_533;HRSCAF=621	25974797	MIC4	NA	Unplaced	NA
ScVE01q_1130;HRSCAF=1298	25174854	MIC5	MIC	Unplaced	NA
ScVE01q_807;HRSCAF=927	23367679	MIC6	MIC	Unplaced	NA
ScVE01q_1131;HRSCAF=1299	20042958	MIC7	MIC	Unplaced	NA
ScVE01q_768;HRSCAF=884	17750283	MIC8	NA	Unplaced	NA
ScVE01q_6;HRSCAF=32	15339066	MIC9	MIC	Unplaced	NA
ScVE01q_1;HRSCAF=4	11847348	MIC10	NA	Unplaced	NA
ScVE01q_221;HRSCAF=275	10772589	MIC11	NA	Unplaced	NA
NA = Not assigned

## Sheet: S3c. SChrom-seq mapping
Supplementary Table 3c. SChrom-seq mapping data
Scaffold	Chromosome	Schrom-seq sample#
		1	37	2	3	4	5	6	7	8
ScVE01q_1090;HRSCAF=1250	1	99.122	18.8581	0.311264	98.9229	0.213336	0.694509	1.02108	7.6083	9.51792
ScVE01q_1317;HRSCAF=1506	2	0.24505	39.9654	0.233554	0.292301	0.264327	0.582078	0.465046	2.67565	5.43881
ScVE01q_965;HRSCAF=1107	3	0.139638	7.78547	98.9976	0.180605	99.1144	0.286058	0.505485	3.34911	4.14091
ScVE01q_3;HRSCAF=25	4	0.131728	4.84429	0.114243	0.149078	0.0952327	0.37216	0.434717	78.7222	4.51174
ScVE01q_1465;HRSCAF=1671	Z	0.0915706	5.19031	0.0861572	0.0972835	0.0633635	0.14801	0.298236	0.98289	64.0915
ScVE01q_1539;HRSCAF=1758	5	0.0340728	1.21107	0.0481467	0.04076	0.0326191	28.6421	0.0909872	0.673462	0.618047
ScVE01q_1725;HRSCAF=1971	6	0.0438079	2.94118	0.0428674	0.0866994	0.0314943	0.150145	96.4869	0.837277	1.42151
ScVE01q_1377;HRSCAF=1575	7	0.0368108	2.07612	0.0371659	0.0779169	0.0303695	68.6603	0.131426	0.746269	1.48331
	Others (MIC)	0.155305	17.128	0.129025	0.152456	0.154847	0.464666	0.566143	4.40481	8.77627

## Sheet: S3d. W-chromosome stats
Supplementary Table 3d. W-chromosome-linked scaffold statistics
Scaffold statistic
Scaffold ID (10x-BNG assembly)	Super-Scaffold_1000010
Scaffold length (Mb)	52.16
#N's	1384900
%Repetitive	39.54
GC-content (%)	39.44
#genes	284
#transcripts	437

[truncated: 24 more sheets: S4a. Indian cobra repeats, S4b. Other reptiles repeats, S5. Annotation Summary, S6a. Pacbio Isoseq summary, S6b. VG genes, S6c. VG gene scaffold info, S6d. Venom gene comparison, S6e. Ortholog clustering, S7a. Bodymap transcriptome stat, S7b. Expression data annotated, S7c.VenomGland DUGs, S7d.Pancreas DUGs, S7e.Liver DUGs, S7f.Lung DUGs, S7g.Ovary DUGs, S7h. Kidney DUGs, S8. Mass spec peptide hits, S9. 3FTX PDB Homology search, S10. 3FTx structural modeling, S11. Conserved pathway genes …]
